# Supplementary material for: Our Daughters—Ourselves: Evaluating the Impact of Paired Cervical Cancer Screening of Mothers with HPV Vaccination for Daughters to Improve HPV Vaccine Coverage in Bamako, Mali
Source: Vaccines (Basel). 2024 Sep 6;12(9):1019. doi: 10.3390/vaccines12091019 (PMC11435951; doi:10.3390/vaccines12091019)
Supplement: Supplementary file 1 [file vaccines-12-01019-s001.zip]

Archive with 1 entries (1 files):
- vaccines-3144413-supplementary.pdf
